# Supplementary material for: Two new species of the genus Microplitis Förster, 1862 (Hymenoptera, Braconidae, Microgastrinae) from China
Source: Zookeys. 2019 Jul 2;859:49–61. doi: 10.3897/zookeys.859.31720 (PMC6616041; doi:10.3897/zookeys.859.31720)
Supplement: XML Treatment for Microplitis [file zookeys.859.31720-treatment1.xml]

<!DOCTYPE tp:taxon-treatment
  PUBLIC "-//TaxonX//DTD Taxonomic Treatment Publishing DTD v0 20100105//EN" "tax-treatment-NSO.dtd">
<tp:taxon-treatment xmlns:tp="http://www.plazi.org/taxpub"><tp:treatment-meta><kwd-group><label>Taxon classification</label><kwd><named-content xmlns:xlink="http://www.w3.org/1999/xlink" content-type="kingdom">Animalia</named-content></kwd><kwd><named-content xmlns:xlink="http://www.w3.org/1999/xlink" content-type="order">Hymenoptera</named-content></kwd><kwd><named-content xmlns:xlink="http://www.w3.org/1999/xlink" content-type="family">Braconidae</named-content></kwd></kwd-group><mixed-citation publication-type="journal"><person-group><name><surname>Zhang</surname><given-names>Wangzhen</given-names></name><name><surname>Song</surname><given-names>Dongbao</given-names></name><name><surname>Chen</surname><given-names>Jiahua</given-names></name></person-group><article-title>Two new species of the genus <italic><tp:taxon-name><tp:taxon-name-part taxon-name-part-type="genus" reg="Microplitis">Microplitis</tp:taxon-name-part></tp:taxon-name></italic> Förster, 1862 (<tp:taxon-name><tp:taxon-name-part taxon-name-part-type="order">Hymenoptera</tp:taxon-name-part></tp:taxon-name>, <tp:taxon-name><tp:taxon-name-part taxon-name-part-type="family">Braconidae</tp:taxon-name-part></tp:taxon-name>, <tp:taxon-name><tp:taxon-name-part taxon-name-part-type="subfamily">Microgastrinae</tp:taxon-name-part></tp:taxon-name>) from China</article-title><source>Zookeys</source><day>02</day><month>7</month><year>2019</year><volume>859</volume><fpage>49</fpage><lpage>61</lpage><pub-id pub-id-type="doi">10.3897/zookeys.859.31720</pub-id></mixed-citation></tp:treatment-meta><tp:nomenclature><tp:taxon-name>
            <tp:taxon-name-part taxon-name-part-type="genus" reg="Microplitis">Microplitis</tp:taxon-name-part>
          </tp:taxon-name><tp:taxon-authority>Förster, 1862</tp:taxon-authority><tp:nomenclature-citation-list><tp:nomenclature-citation><tp:taxon-name>
                <tp:taxon-name-part taxon-name-part-type="genus" reg="Microplitis">Microplitis</tp:taxon-name-part>
              </tp:taxon-name><comment>Förster, 1862: 245 [type species, by original designation, <tp:taxon-name><tp:taxon-name-part taxon-name-part-type="genus" reg="Microgaster">Microgaster</tp:taxon-name-part><tp:taxon-name-part taxon-name-part-type="species" reg="sordipes">sordipes</tp:taxon-name-part></tp:taxon-name> Nees ab Esenbeck, 1834.] <xref ref-type="bibr" rid="B10">Nixon 1970</xref>: 3. <xref ref-type="bibr" rid="B9">Mason 1981</xref>: 132. <xref ref-type="bibr" rid="B2">Austin and Dangerfield 1992</xref> [see Shenefelt (1973: 737) for complete bibliography].</comment></tp:nomenclature-citation><tp:nomenclature-citation><tp:taxon-name>
                <tp:taxon-name-part taxon-name-part-type="genus" reg="Dapsilotoma">Dapsilotoma</tp:taxon-name-part>
              </tp:taxon-name><comment>Cameron, 1906: 101 [type species, by monotypy, <tp:taxon-name><tp:taxon-name-part taxon-name-part-type="genus" reg="Dapsilotoma">Dapsilotoma</tp:taxon-name-part><tp:taxon-name-part taxon-name-part-type="species" reg="testaceipes">testaceipes</tp:taxon-name-part></tp:taxon-name> Cameron, 1906]. Synonymized by Viereck (1914: 25).</comment></tp:nomenclature-citation><tp:nomenclature-citation><tp:taxon-name>
                <tp:taxon-name-part taxon-name-part-type="genus" reg="Glabromicroplitis">Glabromicroplitis</tp:taxon-name-part>
              </tp:taxon-name><comment>Papp, 1979: 176 [type species, <tp:taxon-name><tp:taxon-name-part taxon-name-part-type="genus" reg="Glabromicroplitis">Glabromicroplitis</tp:taxon-name-part><tp:taxon-name-part taxon-name-part-type="species" reg="mahunkai">mahunkai</tp:taxon-name-part></tp:taxon-name> Papp, 1979]. Synonymized by <xref ref-type="bibr" rid="B2">Austin and Dangerfield (1992)</xref>.</comment></tp:nomenclature-citation></tp:nomenclature-citation-list></tp:nomenclature><tp:treatment-sec sec-type="diagnosis" id="SECID0EHJAC"><title>Diagnosis.</title><p>Hypopygium usually small, never bearing longitudinal creases along median line. Ovipositor and sheaths usually projecting only a little beyond apex of hypopygium; sheaths bearing a few setae distally. T1 variable from wide to narrow apically and usually moderately sculptured; T2 rarely weakly sculptured and often with a weakly delimited trapezoidal median area; T3 longer than T2, the transverse groove between them poor; remaining tergites nearly smooth. Propodeum usually convexly rounded and often with a distinct percurrent medial keel, never with an areola, surface almost completely rugose, sometimes reticulo-rugose. Mesoscutum often densely sculptured, sometimes smooth, and with notauli, sometimes strongly defined. Posterior band of scutellum usually smooth but interrupted medially by rugosity. Fore wing usually with a D-shaped areolet, shape variable in some species, subtriangular, rectangular, etc.; 1CU1 much shorter than 2CU1; r short. Hind wing with vannal lobe convex and fringed throughout. Hind coxa small and not longer than T1; hind spurs shorter than half length of basitarsus. Labial palpi 3-jointed, sometimes 4-jointed.</p><p>Generally, the genus are clearly distinct from other genera. A detailed description of the genus and references to the revised generic diagnosis and Oriental <italic><tp:taxon-name><tp:taxon-name-part taxon-name-part-type="genus" reg="Microplitis">Microplitis</tp:taxon-name-part></tp:taxon-name></italic> species can be made using the most recent data (<xref ref-type="bibr" rid="B9">Mason 1981</xref>; <xref ref-type="bibr" rid="B3">Austin and Dangerfield 1993</xref>; <xref ref-type="bibr" rid="B11">Ranjith et al. 2015</xref>).</p></tp:treatment-sec><ref-list><ref id="B10"><mixed-citation xmlns:xlink="http://www.w3.org/1999/xlink" xlink:type="simple"><person-group><name name-style="western"><surname>Nixon</surname><given-names>GEJ</given-names></name></person-group> (<year>1970</year>) <article-title>A revision of the N.W. European species of <tp:taxon-name><tp:taxon-name-part taxon-name-part-type="genus">Microplitis</tp:taxon-name-part></tp:taxon-name> Förster (<tp:taxon-name><tp:taxon-name-part taxon-name-part-type="order">Hymenoptera</tp:taxon-name-part></tp:taxon-name>: <tp:taxon-name><tp:taxon-name-part taxon-name-part-type="family">Braconidae</tp:taxon-name-part></tp:taxon-name>).</article-title><source>Bulletin of the British Museum (Natural History)</source><volume>25</volume>(<issue>1</issue>): <fpage>1</fpage>–<lpage>30</lpage>. <ext-link xlink:type="simple" ext-link-type="uri" xlink:href="https://www.biodiversitylibrary.org/item/19402#page/6/">https://www.biodiversitylibrary.org/item/19402#page/6/</ext-link></mixed-citation></ref><ref id="B9"><mixed-citation xmlns:xlink="http://www.w3.org/1999/xlink" xlink:type="simple"><person-group><name name-style="western"><surname>Mason</surname><given-names>WRM</given-names></name></person-group> (<year>1981</year>) The polyphyletic nature of <italic><tp:taxon-name><tp:taxon-name-part taxon-name-part-type="genus">Apanteles</tp:taxon-name-part></tp:taxon-name></italic> Foerster (<tp:taxon-name><tp:taxon-name-part taxon-name-part-type="order">Hymenoptera</tp:taxon-name-part></tp:taxon-name>: <tp:taxon-name><tp:taxon-name-part taxon-name-part-type="family">Braconidae</tp:taxon-name-part></tp:taxon-name>): a phylogeny and reclassification of <tp:taxon-name><tp:taxon-name-part taxon-name-part-type="subfamily">Microgastrinae</tp:taxon-name-part></tp:taxon-name>. Memoirs of the Entomological Society of Canada 113(S115): 1–147. <ext-link xlink:type="simple" ext-link-type="doi" xlink:href="10.4039/entm113115fv">https://doi.org/10.4039/entm113115fv</ext-link></mixed-citation></ref><ref id="B2"><mixed-citation xmlns:xlink="http://www.w3.org/1999/xlink" xlink:type="simple"><person-group><name name-style="western"><surname>Austin</surname><given-names>AD</given-names></name><name name-style="western"><surname>Dangerfield</surname><given-names>PC</given-names></name></person-group> (<year>1992</year>) <article-title>Synopsis of Australasian <tp:taxon-name><tp:taxon-name-part taxon-name-part-type="subfamily">Microgastrinae</tp:taxon-name-part></tp:taxon-name> (<tp:taxon-name><tp:taxon-name-part taxon-name-part-type="order">Hymenoptera</tp:taxon-name-part></tp:taxon-name> : <tp:taxon-name><tp:taxon-name-part taxon-name-part-type="family">Braconidae</tp:taxon-name-part></tp:taxon-name>), with a key to genera and description of new taxa.</article-title><source>Invertebrate Taxonomy</source><volume>6</volume>(<issue>1</issue>): <fpage>1</fpage>–<lpage>76</lpage>. <ext-link xlink:type="simple" ext-link-type="doi" xlink:href="10.1071/it9920001">https://doi.org/10.1071/it9920001</ext-link></mixed-citation></ref><ref id="B3"><mixed-citation xmlns:xlink="http://www.w3.org/1999/xlink" xlink:type="simple"><person-group><name name-style="western"><surname>Austin</surname><given-names>AD</given-names></name><name name-style="western"><surname>Dangerfield</surname><given-names>PC</given-names></name></person-group> (<year>1993</year>) <article-title>Systematics of Australian and New Guinean <italic><tp:taxon-name><tp:taxon-name-part taxon-name-part-type="genus">Microplitis</tp:taxon-name-part></tp:taxon-name></italic> Foerster and Snellenius Westwood (<tp:taxon-name><tp:taxon-name-part taxon-name-part-type="order">Hymenoptera</tp:taxon-name-part></tp:taxon-name>: <tp:taxon-name><tp:taxon-name-part taxon-name-part-type="family">Braconidae</tp:taxon-name-part></tp:taxon-name> : <tp:taxon-name><tp:taxon-name-part taxon-name-part-type="subfamily">Microgastrinae</tp:taxon-name-part></tp:taxon-name>), with a review of their biology and host relationships.</article-title><source>Invertebrate Taxonomy</source><volume>7</volume>(<issue>5</issue>): <fpage>1097</fpage>–<lpage>1166</lpage>. <ext-link xlink:type="simple" ext-link-type="doi" xlink:href="10.1071/it9931097">https://doi.org/10.1071/it9931097</ext-link></mixed-citation></ref><ref id="B11"><mixed-citation xmlns:xlink="http://www.w3.org/1999/xlink" xlink:type="simple"><person-group><name name-style="western"><surname>Ranjith</surname><given-names>AP</given-names></name><name name-style="western"><surname>Rajesh</surname><given-names>KM</given-names></name><name name-style="western"><surname>Nasser</surname><given-names>M</given-names></name></person-group> (<year>2015</year>) <article-title>Taxonomic studies on Oriental <italic><tp:taxon-name><tp:taxon-name-part taxon-name-part-type="genus">Microplitis</tp:taxon-name-part></tp:taxon-name></italic> Foerster (<tp:taxon-name><tp:taxon-name-part taxon-name-part-type="order">Hymenoptera</tp:taxon-name-part></tp:taxon-name>: <tp:taxon-name><tp:taxon-name-part taxon-name-part-type="family">Braconidae</tp:taxon-name-part></tp:taxon-name>, <tp:taxon-name><tp:taxon-name-part taxon-name-part-type="subfamily">Microgastrinae</tp:taxon-name-part></tp:taxon-name>) with description of two new species from South India.</article-title><source>Zootaxa</source><volume>3963</volume>(<issue>3</issue>): <fpage>369</fpage>–<lpage>415</lpage>. <ext-link xlink:type="simple" ext-link-type="doi" xlink:href="10.11646/zootaxa.3963.3.4">https://doi.org/10.11646/zootaxa.3963.3.4</ext-link></mixed-citation></ref></ref-list></tp:taxon-treatment>
